# Supplementary material for: Selection of Early Life Codons by Ultraviolet Light
Source: ACS Cent Sci. 2025 Jan 8;11(1):147–56. doi: 10.1021/acscentsci.4c01623 (PMC11758376; doi:10.1021/acscentsci.4c01623)
Supplement: Supplementary file 2 — oc4c01623_si_002.zip [file oc4c01623_si_002.zip]

Archive with 1 entries (1 files):
- SequenceData_PositionCorrelation_V1-22.llb
